# Supplementary material for: Diabetes Risk Reduction Diet and Endometrial Cancer Risk
Source: Nutrients. 2021 Jul 30;13(8):2630. doi: 10.3390/nu13082630 (PMC8399314; doi:10.3390/nu13082630)
Supplement: Supplementary file 1 [file nutrients-13-02630-s001.zip]

Archive with 1 entries (1 files):
- nutrients-1284040-SI.pdf
